# Supplementary material for: Identification of candidate genes and development of KASP markers for soybean pod-related traits using GWAS
Source: Front Plant Sci. 2025 Nov 26;16:1680918. doi: 10.3389/fpls.2025.1680918 (PMC12689555; doi:10.3389/fpls.2025.1680918)
Supplement: Supplementary file 1 [file Table1.xlsx]

## Sheet: Table S1
Table S1 Descriptive statistics for pod-related traits in 338 soybean accessions under different locations
Traits	Env.	Density(104plants/ha)	Max	Min	Mean	SD	CV	H2
HSW	E1	30(High density)	38.37	12.11	21.7281	3.8377	0.176624	0.89
	E2		35.5633	11.36	20.4679	3.94224	0.192606
	E3		41.08	10.94	20.8771	3.68596	0.176555
	E4		31.02	10.16	19.3538	2.99854	0.154933
HSW	E1	15(Low density)	46.91	11.4667	22.0246	4.06044	0.184359	0.89
	E2		37.625	11.1	20.9	3.90066	0.186635
	E3		32.45	11.42	20.8932	3.42059	0.163718
	E4		41.97	9.55667	19.5524	3.44611	0.17625
SNPP	E1	30(High density)	188.5	15.5	89.4467	28.1733	0.314973	0.66
	E2		298.5	17	114.535	49.5219	0.432374
	E3		207	7.5	84.8502	33.7674	0.397965
	E4		497.75	6.5	90.5032	58.7316	0.648945
SNPP	E1	15(Low density)	350.25	13	152.68	45.045	0.295028	0.68
	E2		368.5	22	166.65	60.9526	0.365753
	E3		291.333	6	113.566	42.6516	0.375567
	E4		531.5	18.4325	141.562	72.875	0.514791
SWPP	E1	30(High density)	39.0275	5.555	18.9134	5.35403	0.283081	0.33
	E3		78.9042	2.49	24.0737	11.3336	0.470789
	E4		47.3533	1.9	17.7818	7.33823	0.412682
SWPP	E1	15(Low density)	71.51	4.44	32.9373	9.27685	0.281652	0.37
	E3		88.22	4.76333	34.7076	12.9046	0.37181
	E4		54.075	1.6575	23.6442	8.33444	0.352494
PNPP	E1	30(High density)	187.5	10.5	40.9217	13.9602	0.341145	0.4
	E3		127	8	57.1134	21.117	0.369738
	E4		90.25	4.5	33.8375	14.7253	0.435176
PNPP	E1	15(Low density)	234.5	25.25	70.4394	23.7312	0.336902	0.41
	E3		174.5	15	80.1534	25.3006	0.315653
	E4		141.75	5.75	44.5818	18.2551	0.409474
PWPP	E1	30(High density)	58.0325	10.81	26.9632	7.43194	0.275633	0.36
	E3		90.3733	4.13	34.1565	14.2247	0.416456
	E4		65.3575	5.27	24.7453	9.40882	0.380226
PWPP	E1	15(Low density)	102.603	18.64	47.5118	12.8595	0.27066	0.33
	E3		116.595	9	51.1525	17.6804	0.345642
	E4		107.06	8.33	33.5168	11.8082	0.352306
Shenyang (E1: SH 2022; E2: SH 2023), Hunnan District (E3: 2023HN, and Pulandian District, Dalian (E4:2023DL).

## Sheet: Table S2
Table S2 Highly significant SNP markers associated with pods -related traits consistently detected under different planting densities
Trait	Density(104plants/ha)	Significant SNP	Chr.	P value	MAF	PVE(%)
HSW	15	18774773	4	5.24568	0.132	5.9729
		27754873	4	5.18697	0.3506	5.9001
		47420393	4	5.512	0.06953	6.3
		610651	4	5.38363	0.089	6.1439
		29526655	5	7.85269	0.0577	9.1775
		17191939	9	5.17115	0.1376	5.88047
		20875262	10	5.18471	0.1823	5.8973
		12405722	11	5.24932	0.08876	5.97742
		25363745	13	5.23706	0.07988	5.962
		44683494	13	5.4732	0.1198	6.25488
		14280102	14	5.70571	0.08432	6.54268
		23015141	14	5.43467	0.105	6.2071
		33941799	15	5.00272	0.1361	5.671
		39442814	15	5.30795	0.1154	6.0501
		33219936	16	5.14249	0.1982	5.84492
		8467732	17	6.98972	0.09172	8.124
		29935531	18	5.6371	0.1169	6.4578
		35828042	20	6.43246	0.1154	7.43958
		36063290	20	5.43624	0.1346	6.2091
HSW	30	28400006	1	5.41679	0.05473	6.20298
		33255112	2	5.30059	0.1923	6.05856
		36214455	3	6.00416	0.1006	6.93154
		41638534	3	5.3264	0.05769	6.09064
		14589886	4	5.31737	0.1006	6.07942
		15360679	4	5.31449	0.4778	6.0758
		9573896	4	5.00539	0.4882	5.69133
		29526655	5	6.36425	0.05769	7.38
		20875194	10	5.03901	0.1731	5.7331
		17335892	13	5.04391	0.07396	5.7392
		36309853	13	5.57103	0.1435	6.39453
		12805909	14	6.57261	0.06657	7.633
		39442814	15	5.08731	0.1154	5.7932
		24567166	16	5.03058	0.08284	5.722
		33669849	16	5.15199	0.0503	5.87375
		2491941	17	5.22875	0.1346	5.969
		25146901	18	5.07902	0.0932	5.78297
		35303429	18	5.60581	0.1849	6.43771
		182578	20	5.79508	0.051947	6.672
		25216449	20	5.8099	0.09467	6.69088
		35828042	20	5.72381	0.1154	6.5841
SNPP	15	44278275	2	5.95081	0.1095	6.86548
		43289296	4	5.37523	0.06509	6.15133
		38452763	9	5.26001	0.3536	6.00809
		10752462	11	5.13519	0.05917	5.85285
		27238881	11	5.38079	0.1672	6.158
		32273329	11	6.98967	0.1538	8.14734
		27787904	13	5.33298	0.06361	6.09882
		30660571	16	5.18265	0.1583	5.9119
		28932391	20	5.09312	0.2633	5.80051
SNPP	30	27941372	1	5.76109	0.1524	6.63035
		17466920	2	7.04128	0.09467	8.21074
		9407161	3	5.90865	0.25	6.81325
		10071322	6	5.18703	0.213	5.91734
		10242832	6	5.28161	0.284	6.03496
		8804323	6	5.60059	0.1376	6.43123
		27787904	13	5.20903	0.06509	5.94471
		3414671	14	5.42096	0.4867	6.20815
		5426720	15	7.07959	0.4512	8.2578
SWPP	15	15295988	5	5.69507	0.0784	6.5295
		10488696	6	5.26663	0.1716	5.9988
		16282464	11	5.49356	0.07101	6.2801
		46531174	15	5.90333	0.09024	6.787
		2142508	16	5.00761	0.11	5.67755
		15125149	18	5.48249	0.08876	6.26639
		4316360	18	5.74545	0.105	6.5918
		23028572	19	5.08864	0.06065	5.77811
		4394130	20	5.87353	0.1243	6.75018
		8815259	20	5.09098	0.0828	5.781
SWPP	30	35581926	4	5.06502	0.07396	5.7488
		13548566	7	5.27619	0.108	6.01074
		41164660	7	5.41596	0.1169	6.18397
		9833871	7	5.28473	0.4379	6.02133
		35551444	8	6.30155	0.05325	7.27836
		13083094	11	5.07018	0.1775	5.7552
		29472663	16	5.2198	0.05621	5.94081
PNPP	15	32838249	2	5.21014	0.392	5.94609
		32164779	6	5.265	0.1568	6.01431
		29214104	8	5.95591	0.07101	6.871
		19020304	13	5.74138	0.1391	6.60591
		31254359	18	5.19875	0.07988	5.93192
PNPP	30	13601981	1	6.07998	0.06805	7.00513
		19042367	6	5.4277	0.2396	6.19852
		32376435	7	5.40622	0.06065	6.17191
		9833871	7	5.928	0.1921	6.81748
		39721685	8	5.23842	0.08284	5.9639
PWPP	15	51681346	1	5.1589	0.05769	5.86528
		10590026	5	5.48153	0.1568	6.26519
		22656185	5	5.08845	0.06953	5.77788
		19273401	9	6.05192	0.09024	6.9705
		5109399	13	5.38002	0.0503	6.13943
		37253022	15	5.12069	0.05621	5.81788
		35101922	16	5.25323	0.05621	5.98227
		48206371	18	5.01542	0.3343	5.68725
		4394130	20	5.78409	0.1243	6.63963
PWPP	30	37604748	3	5.03325	0.05178	5.6763
		9833871	7	5.00105	0.4379	5.63666
		8779192	10	5.12054	0.06805	5.7841
		22161522	16	5.54884	0.0503	6.312

## Sheet: Table S3
Table S3 High-confidence candidate genes under two planting densities for pod-related traits
Significant SNP	Gene ID	Arabidopsis Homologous Gene	Gene Name	Gene Annotation
Chr05.:29526655	Glyma.05G110800
	Glyma.05G110900	AT4G37850.1		basic helix-loop-helix (bHLH) DNA-binding superfamily protein
	Glyma.05G111000
	Glyma.05G111100
Chr14.:12805909	Glyma.14G111700	AT1G21280.1
	Glyma.14G111800	AT4G31990.2	AAT3,ASP5,ATAAT1	aspartate aminotransferase 5
	Glyma.14G111900	AT2G25220.1		Protein kinase superfamily protein
	Glyma.14G112000	AT5G11030.2	ALF4	aberrant lateral root formation 4
	Glyma.14G112100
	Glyma.14G112300	AT2G36660.1	PAB7	poly(A) binding protein 7
Chr15.:39442814	Glyma.15G219900	AT4G30160.1	ATVLN4,VLN4	villin 4
Chr17.:2491941	Glyma.17G032900	AT2G47350.1		HIT zinc finger ;PAPA-1-like conserved region
	Glyma.17G033100	AT3G66658.2	ALDH22A1	aldehyde dehydrogenase 22A1
	Glyma.17G033400	AT3G17040.1	HCF107	high chlorophyll fluorescent 107
	Glyma.17G033500	AT1G22900.1		Disease resistance-responsive (dirigent-like protein) family protein
	Glyma.17G033600	AT3G06650.1	ACLB-1	ATP-citrate lyase B-1
	Glyma.17G034100	AT4G16210.1	E-COAH-2,ECHIA	enoyl-CoA hydratase/isomerase A
	Glyma.17G034200	AT3G15355.1	PFU1,UBC25	ubiquitin-conjugating enzyme 25
	Glyma.17G034300	AT2G16920.1	PFU2,UBC23	ubiquitin-conjugating enzyme 23
	Glyma.17G034600	AT3G06430.1	EMB2750	Tetratricopeptide repeat (TPR)-like superfamily protein
	Glyma.17G034700	AT3G53480.1	ABCG37,ATPDR9,PDR9,PIS1	pleiotropic drug resistance 9
Chr20.:35828042	Glyma.20G116000	AT1G68490.1
	Glyma.20G116100	AT3G25920.1	RPL15	ribosomal protein L15
	Glyma.20G116200	AT1G68480.1	JAG	C2H2 and C2HC zinc fingers superfamily protein
	Glyma.20G116300	AT1G25420.1		Regulator of Vps4 activity in the MVB pathway protein
	Glyma.20G116400	AT1G77420.1		alpha/beta-Hydrolases superfamily protein
Chr13.:27800164	Glyma.13G162300	AT5G10790.1	UBP22	ubiquitin-specific protease 22
	Glyma.13G162500	AT1G60430.2	ARPC3	actin-related protein C3
	Glyma.13G162600	AT5G20410.1	ATMGD2,MGD2	monogalactosyldiacylglycerol synthase 2
	Glyma.13G162700	AT4G39140.2		RING/U-box superfamily protein
	Glyma.13G162800	AT1G15690.1	ATAVP3,AtVHP1;1,AVP-3,AVP1	Inorganic H pyrophosphatase family protein
	Glyma.13G162900	AT5G20380.1	PHT4;5	phosphate transporter 4;5
	Glyma.13G163000	AT5G34940.2	AtGUS3,GUS3	glucuronidase 3
	Glyma.13G163100	AT2G11910.2
Chr07.:9833871	Glyma.07G102600	AT1G56110.1	NOP56	homolog of nucleolar protein NOP56
	Glyma.07G102700	AT3G18000.1	NMT1,PEAMT,XPL1	S-adenosyl-L-methionine-dependent methyltransferases superfamily protein
	Glyma.07G102800	AT1G48550.1		Vacuolar protein sorting-associated protein 26
	Glyma.07G102900	AT3G17940.1		Galactose mutarotase-like superfamily protein
	Glyma.07G103000	AT1G18270.1		ketose-bisphosphate aldolase class-II family protein
Chr19.:23028572	Glyma.19G070300	AT5G51030.1		NAD(P)-binding Rossmann-fold superfamily protein
	Glyma.19G070400

## Sheet: Table S4
Table S4 List of 338 soybean germplasm accessions analyzed in this study
NO.	Name	Origin
GWAS1	SN93-1-3	Shenyang ,Liaoning,China
GWAS2	SN94-1-8	Shenyang ,Liaoning,China
GWAS3	SN95-3-4	Shenyang ,Liaoning,China
GWAS4	SN94-3-2-7-10	Shenyang ,Liaoning,China
GWAS5	SN97-83	Shenyang ,Liaoning,China
GWAS6	SN97-246	Shenyang ,Liaoning,China
GWAS7	SN97-2A	Shenyang ,Liaoning,China
GWAS8	SN93-2	Shenyang ,Liaoning,China
GWAS9	SN97-8A	Shenyang ,Liaoning,China
GWAS10	SN96-17	Shenyang ,Liaoning,China
GWAS11	SN6	Shenyang ,Liaoning,China
GWAS12	SN99-19-2	Shenyang ,Liaoning,China
GWAS13	SN99-19-3	Shenyang ,Liaoning,China
GWAS14	SN96-21	Shenyang ,Liaoning,China
GWAS15	SN95-317	Shenyang ,Liaoning,China
GWAS16	SN95-38	Shenyang ,Liaoning,China
GWAS17	SN95-13-18-7-1	Shenyang ,Liaoning,China
GWAS18	SN95-3-11-2-1	Shenyang ,Liaoning,China
GWAS19	SN95-4A	Shenyang ,Liaoning,China
GWAS20	SN96-1-1-7	Shenyang ,Liaoning,China
GWAS21	SN99-892	Shenyang ,Liaoning,China
GWAS22	SN96-51	Shenyang ,Liaoning,China
GWAS23	SN 30	Shenyang ,Liaoning,China
GWAS24	SN8	Shenyang ,Liaoning,China
GWAS25	SN14-611	Shenyang ,Liaoning,China
GWAS26	SN14-612	Shenyang ,Liaoning,China
GWAS27	SN12	Shenyang ,Liaoning,China
GWAS28	SN16	Shenyang ,Liaoning,China
GWAS29	SN17	Shenyang ,Liaoning,China
GWAS30	SN19	Shenyang ,Liaoning,China
GWAS31	SN20	Shenyang ,Liaoning,China
GWAS32	SN21	Shenyang ,Liaoning,China
GWAS33	SN22	Shenyang ,Liaoning,China
GWAS34	SN24	Shenyang ,Liaoning,China
GWAS35	SN25	Shenyang ,Liaoning,China
GWAS36	SN27	Shenyang ,Liaoning,China
GWAS37	SN28	Shenyang ,Liaoning,China
GWAS38	SN34	Shenyang ,Liaoning,China
GWAS39	SN9	Shenyang ,Liaoning,China
GWAS40	SN12-331	Shenyang ,Liaoning,China
GWAS41	SN12-441	Shenyang ,Liaoning,China
GWAS42	SN31	Shenyang ,Liaoning,China
GWAS43	SN13-142	Shenyang ,Liaoning,China
GWAS44	SN12-667	Shenyang ,Liaoning,China
GWAS45	SN12-635	Shenyang ,Liaoning,China
GWAS46	SN37	Shenyang ,Liaoning,China
GWAS47	SN38	Shenyang ,Liaoning,China
GWAS48	SN40	Shenyang ,Liaoning,China
GWAS49	SN14-605	Shenyang ,Liaoning,China
GWAS50	Liaodou9	Shenyang ,Liaoning,China
GWAS51	Liao8880	Shenyang ,Liaoning,China
GWAS52	Liao8861	Shenyang ,Liaoning,China
GWAS53	Liaodou11	Shenyang ,Liaoning,China
GWAS54	Liaodou14	Shenyang ,Liaoning,China
GWAS55	Liaodou15	Shenyang ,Liaoning,China
GWAS56	Liaodou17	Shenyang ,Liaoning,China
GWAS57	Liaodou18	Shenyang ,Liaoning,China
GWAS58	Liaodou19	Shenyang ,Liaoning,China
GWAS59	Liaodou3	Shenyang ,Liaoning,China
GWAS60	Liaodou24	Shenyang ,Liaoning,China
GWAS61	Liaodou10	Shenyang ,Liaoning,China
GWAS62	Liaodou30	Shenyang ,Liaoning,China
GWAS63	Liaodou31	Shenyang ,Liaoning,China
GWAS64	Liaodou32	Shenyang ,Liaoning,China
GWAS65	Liaodou12	Shenyang ,Liaoning,China
GWAS66	Liaodou49	Shenyang ,Liaoning,China
GWAS67	Liaodou56	Shenyang ,Liaoning,China
GWAS68	Liaodou57	Shenyang ,Liaoning,China
GWAS69	Liaodou58	Shenyang ,Liaoning,China
GWAS70	Liaodou59	Shenyang ,Liaoning,China
GWAS71	Liaodou63	Shenyang ,Liaoning,China
GWAS72	Liaodou70	Shenyang ,Liaoning,China
GWAS73	Liaodou71	Shenyang ,Liaoning,China
GWAS74	Liaodou14002-6-2	Shenyang ,Liaoning,China
GWAS75	Liaodou15103-11	Shenyang ,Liaoning,China
GWAS76	Liaodou13	Shenyang ,Liaoning,China
GWAS77	Liaodou16	Shenyang ,Liaoning,China
GWAS78	Liaodou77	Shenyang ,Liaoning,China
GWAS79	Dongdou88	Shenyang ,Liaoning,China
GWAS80	Kai8822-18	Kaiyuan ,Liaoning,China
GWAS81	Kai8735	Kaiyuan ,Liaoning,China
GWAS82	Kaiyu11	Kaiyuan ,Liaoning,China
GWAS83	东交13-6271	Kaiyuan ,Liaoning,China
GWAS84	东dou9	Kaiyuan ,Liaoning,China
GWAS85	SD91-7016	Shenyang ,Liaoning,China
GWAS86	SD94-6136	Shenyang ,Liaoning,China
GWAS87	SDH5043	Shenyang ,Liaoning,China
GWAS88	SD93-5225-1	Shenyang ,Liaoning,China
GWAS89	SD91-5191-1	Shenyang ,Liaoning,China
GWAS90	SD91-6053	Shenyang ,Liaoning,China
GWAS91	SD91-6114	Shenyang ,Liaoning,China
GWAS92	Suke1	Shenyang ,Liaoning,China
GWAS93	Harbinsoy	Shenyang ,Liaoning,China
GWAS94	Boone	Shenyang ,Liaoning,China
GWAS95	Dahuangdou	Shenyang ,Liaoning,China
GWAS96	Jin8-14	Jinzhou ,Liaoning,China
GWAS97	Zhonghuang35	Beijing,China
GWAS98	Dilworth	Ohio State University
GWAS99	Shishengchangye	Janpan
GWAS100	Nadou	Janpan
GWAS101	Tai75	Shenyang ,Liaoning,China
GWAS102	Williams82	Ohio State University
GWAS103	Resnik	Ohio State University
GWAS104	Amsoy	Ohio State University
GWAS105	Kottman	Ohio State University
GWAS106	Dennison	Ohio State University
GWAS107	HS96-3844	Ohio State University
GWAS108	Darby	Ohio State University
GWAS109	SN14-618	Shenyang ,Liaoning,China
GWAS110	SN15-164	Shenyang ,Liaoning,China
GWAS111	SN15-224	Shenyang ,Liaoning,China
GWAS112	SN15-513	Shenyang ,Liaoning,China
GWAS113	SN15-814	Shenyang ,Liaoning,China
GWAS114	SN22-1	Shenyang ,Liaoning,China
GWAS115	SN22-2	Shenyang ,Liaoning,China
GWAS116	SN22-3	Shenyang ,Liaoning,China
GWAS117	SN22-4	Shenyang ,Liaoning,China
GWAS118	SN22-5	Shenyang ,Liaoning,China
GWAS119	SN22-6	Shenyang ,Liaoning,China
GWAS120	SN22-7	Shenyang ,Liaoning,China
GWAS121	SN22-8	Shenyang ,Liaoning,China
GWAS122	SN22-9	Shenyang ,Liaoning,China
GWAS123	SN22-10	Shenyang ,Liaoning,China
GWAS124	SN22-11	Shenyang ,Liaoning,China
GWAS125	SN22-12	Shenyang ,Liaoning,China
GWAS126	SN22-13	Shenyang ,Liaoning,China
GWAS127	SN22-14	Shenyang ,Liaoning,China
GWAS128	SN22-15	Shenyang ,Liaoning,China
GWAS129	SN22-16	Shenyang ,Liaoning,China
GWAS130	SN22-17	Shenyang ,Liaoning,China
GWAS131	SN22-18	Shenyang ,Liaoning,China
GWAS132	SN22-19	Shenyang ,Liaoning,China
GWAS133	Dandou11	Dandong ,Liaoning,China
GWAS134	Dandou12	Dandong ,Liaoning,China
GWAS135	Dandou13	Dandong ,Liaoning,China
GWAS136	Dandou14	Dandong ,Liaoning,China
GWAS137	Dandou15	Dandong ,Liaoning,China
GWAS138	Dandou16	Dandong ,Liaoning,China
GWAS139	Dandou17	Dandong ,Liaoning,China
GWAS140	Dandou18	Dandong ,Liaoning,China
GWAS141	Dandou21	Dandong ,Liaoning,China
GWAS142	Dandou22	Dandong ,Liaoning,China
GWAS143	Dandou23	Dandong ,Liaoning,China
GWAS144	Dandou24	Dandong ,Liaoning,China
GWAS145	Dandou25	Dandong ,Liaoning,China
GWAS146	Dandou26	Dandong ,Liaoning,China
GWAS147	Dan21B03	Dandong ,Liaoning,China
GWAS148	Dan21B04	Dandong ,Liaoning,China
GWAS149	Dan21B06	Dandong ,Liaoning,China
GWAS150	Dan21B07	Dandong ,Liaoning,China
GWAS151	Dan21B11	Dandong ,Liaoning,China
GWAS152	Dan21B17	Dandong ,Liaoning,China
GWAS153	Dan21B18	Dandong ,Liaoning,China
GWAS154	Dan21K13	Dandong ,Liaoning,China
GWAS155	Dan21K14	Dandong ,Liaoning,China
GWAS156	Dan21K16	Dandong ,Liaoning,China
GWAS157	Dan21K19	Dandong ,Liaoning,China
GWAS158	Dan21K23	Dandong ,Liaoning,China
GWAS159	Dan21K25	Dandong ,Liaoning,China
GWAS160	Dan21K26	Dandong ,Liaoning,China
GWAS161	Dan21K27	Dandong ,Liaoning,China
GWAS162	Dan21K30	Dandong ,Liaoning,China
GWAS163	Dan21K32	Dandong ,Liaoning,China
GWAS164	Dan21K33	Dandong ,Liaoning,China
GWAS165	Dan21K38	Dandong ,Liaoning,China
GWAS166	Dan21K43	Dandong ,Liaoning,China
GWAS167	Dan21K44	Dandong ,Liaoning,China
GWAS168	Dan21K48	Dandong ,Liaoning,China
GWAS169	Dan21K49	Dandong ,Liaoning,China
GWAS170	Dan21K52	Dandong ,Liaoning,China
GWAS171	Dan21K53	Dandong ,Liaoning,China
GWAS172	Feng66-12	Dandong ,Liaoning,China
GWAS173	Dandou9	Dandong ,Liaoning,China
GWAS174	93B36	Dandong ,Liaoning,China
GWAS175	Dan806	Dandong ,Liaoning,China
GWAS176	Dan21C01	Dandong ,Liaoning,China
GWAS177	Dan21C02	Dandong ,Liaoning,China
GWAS178	Dan21C03	Dandong ,Liaoning,China
GWAS179	Dan21C04	Dandong ,Liaoning,China
GWAS180	Dan21C05	Dandong ,Liaoning,China
GWAS181	Dan21C06	Dandong ,Liaoning,China
GWAS182	Dan21C07	Dandong ,Liaoning,China
GWAS183	Dan21C08	Dandong ,Liaoning,China
GWAS184	Dan21C09	Dandong ,Liaoning,China
GWAS185	Dan21C10	Dandong ,Liaoning,China
GWAS186	Dan21C11	Dandong ,Liaoning,China
GWAS187	Dan21C12	Dandong ,Liaoning,China
GWAS188	Dan21C13	Dandong ,Liaoning,China
GWAS189	Dan21C14	Dandong ,Liaoning,China
GWAS190	Dan21C15	Dandong ,Liaoning,China
GWAS191	Dan21C16	Dandong ,Liaoning,China
GWAS192	Dan21C17	Dandong ,Liaoning,China
GWAS193	Dan21C18	Dandong ,Liaoning,China
GWAS194	Dan21C19	Dandong ,Liaoning,China
GWAS195	Dan21C20	Dandong ,Liaoning,China
GWAS196	Dan21C21	Dandong ,Liaoning,China
GWAS197	Dan21C22	Dandong ,Liaoning,China
GWAS198	Dan21C23	Dandong ,Liaoning,China
GWAS199	Dan21C24	Dandong ,Liaoning,China
GWAS200	Dan21C25	Dandong ,Liaoning,China
GWAS201	Dan21C26	Dandong ,Liaoning,China
GWAS202	Dan21C27	Dandong ,Liaoning,China
GWAS203	Dan21C28	Dandong ,Liaoning,China
GWAS204	Dan21C29	Dandong ,Liaoning,China
GWAS205	Dan21C30	Dandong ,Liaoning,China
GWAS206	DanB20-16	Dandong ,Liaoning,China
GWAS207	DanB20-10	Dandong ,Liaoning,China
GWAS208	DanB20-04	Dandong ,Liaoning,China
GWAS209	DanB20-19	Dandong ,Liaoning,China
GWAS210	Dan19B13	Dandong ,Liaoning,China
GWAS211	Dan2018B-8	Dandong ,Liaoning,China
GWAS212	Dan19B11	Dandong ,Liaoning,China
GWAS213	Dan19B06	Dandong ,Liaoning,China
GWAS214	Dan19B09	Dandong ,Liaoning,China
GWAS215	Fengjiao5915	Dandong ,Liaoning,China
GWAS216	Dan6059	Dandong ,Liaoning,China
GWAS217	DanA31	Dandong ,Liaoning,China
GWAS218	Tiefeng1	Tieling ,Liaoning,China
GWAS219	Tiefeng2	Tieling ,Liaoning,China
GWAS220	Tiefeng3	Tieling ,Liaoning,China
GWAS221	Tiefeng4	Tieling ,Liaoning,China
GWAS222	Tiefeng5	Tieling ,Liaoning,China
GWAS223	Tiefeng8	Tieling ,Liaoning,China
GWAS224	Tiefeng9	Tieling ,Liaoning,China
GWAS225	Tiefeng10	Tieling ,Liaoning,China
GWAS226	Tiefeng11	Tieling ,Liaoning,China
GWAS227	Tiefeng12	Tieling ,Liaoning,China
GWAS228	Tiefeng13	Tieling ,Liaoning,China
GWAS229	Tiefeng14	Tieling ,Liaoning,China
GWAS230	Tiefeng15	Tieling ,Liaoning,China
GWAS231	Tiefeng16	Tieling ,Liaoning,China
GWAS232	Tiefeng17	Tieling ,Liaoning,China
GWAS233	Tiefeng18	Tieling ,Liaoning,China
GWAS234	Tiefeng19	Tieling ,Liaoning,China
GWAS235	Tiefeng20	Tieling ,Liaoning,China
GWAS236	Tiefeng21	Tieling ,Liaoning,China
GWAS237	Tiefeng22	Tieling ,Liaoning,China
GWAS238	Tiefeng23	Tieling ,Liaoning,China
GWAS239	Tiefeng24	Tieling ,Liaoning,China
GWAS240	Tiefeng25	Tieling ,Liaoning,China
GWAS241	Tiefeng26	Tieling ,Liaoning,China
GWAS242	Tiefeng27	Tieling ,Liaoning,China
GWAS243	Tiefeng28	Tieling ,Liaoning,China
GWAS244	Tiefeng29	Tieling ,Liaoning,China
GWAS245	Tiefeng30	Tieling ,Liaoning,China
GWAS246	Tiefeng31	Tieling ,Liaoning,China
GWAS247	Tiefeng32	Tieling ,Liaoning,China
GWAS248	Tiefeng33	Tieling ,Liaoning,China
GWAS249	Tiefeng34	Tieling ,Liaoning,China
GWAS250	Tiefeng35	Tieling ,Liaoning,China
GWAS251	Tiedou36	Tieling ,Liaoning,China
GWAS252	Tiedou37	Tieling ,Liaoning,China
GWAS253	Tiedou38	Tieling ,Liaoning,China
GWAS254	Tiedou39	Tieling ,Liaoning,China
GWAS255	Tiedou40	Tieling ,Liaoning,China
GWAS256	Tiedou41	Tieling ,Liaoning,China
GWAS257	Tiedou42	Tieling ,Liaoning,China
GWAS258	Tiedou43	Tieling ,Liaoning,China
GWAS259	Tiedou44	Tieling ,Liaoning,China
GWAS260	Tiedou45	Tieling ,Liaoning,China
GWAS261	Tiedou46	Tieling ,Liaoning,China
GWAS262	Tiedou47	Tieling ,Liaoning,China
GWAS263	Tiedou48	Tieling ,Liaoning,China
GWAS264	Tiedou49	Tieling ,Liaoning,China
GWAS265	Tiedou50	Tieling ,Liaoning,China
GWAS266	Tiedou51	Tieling ,Liaoning,China
GWAS267	Tiedou52	Tieling ,Liaoning,China
GWAS268	Tiedou53	Tieling ,Liaoning,China
GWAS269	Tiedou54	Tieling ,Liaoning,China
GWAS270	Tiedou55	Tieling ,Liaoning,China
GWAS271	Tiedou56	Tieling ,Liaoning,China
GWAS272	Tiedou57	Tieling ,Liaoning,China
GWAS273	Tiedou58	Tieling ,Liaoning,China
GWAS274	Tiedou59	Tieling ,Liaoning,China
GWAS275	Tiedou60	Tieling ,Liaoning,China
GWAS276	Tiedou61	Tieling ,Liaoning,China
GWAS277	Tiedou62	Tieling ,Liaoning,China
GWAS278	Tiedou63	Tieling ,Liaoning,China
GWAS279	Tiedou64	Tieling ,Liaoning,China
GWAS280	Tiedou65	Tieling ,Liaoning,China
GWAS281	Tiedou66	Tieling ,Liaoning,China
GWAS282	Tiedou67	Tieling ,Liaoning,China
GWAS283	Tiedou68	Tieling ,Liaoning,China
GWAS284	Tiedou69	Tieling ,Liaoning,China
GWAS285	Tiedou70	Tieling ,Liaoning,China
GWAS286	Tiedou71	Tieling ,Liaoning,China
GWAS287	Tiedou72	Tieling ,Liaoning,China
GWAS288	Tiedou73	Tieling ,Liaoning,China
GWAS289	Tiedou74	Tieling ,Liaoning,China
GWAS290	Tiedou75	Tieling ,Liaoning,China
GWAS291	Tiedou76	Tieling ,Liaoning,China
GWAS292	Tiedou77	Tieling ,Liaoning,China
GWAS293	Tiedou78	Tieling ,Liaoning,China
GWAS294	Tiedou79	Tieling ,Liaoning,China
GWAS295	Tiedou80	Tieling ,Liaoning,China
GWAS296	Tiedou81	Tieling ,Liaoning,China
GWAS297	Tiedou82	Tieling ,Liaoning,China
GWAS298	Tiedou83	Tieling ,Liaoning,China
GWAS299	Tiedou84	Tieling ,Liaoning,China
GWAS300	Tiedou85	Tieling ,Liaoning,China
GWAS301	Tiedou86	Tieling ,Liaoning,China
GWAS302	Tiedou87	Tieling ,Liaoning,China
GWAS303	Tiedou88	Tieling ,Liaoning,China
GWAS304	Tiedou89	Tieling ,Liaoning,China
GWAS305	Tiedou90	Tieling ,Liaoning,China
GWAS306	Tiedou91	Tieling ,Liaoning,China
GWAS307	Tiedou92	Tieling ,Liaoning,China
GWAS308	Tiedou93	Tieling ,Liaoning,China
GWAS309	Tiedou94	Tieling ,Liaoning,China
GWAS310	Tiedou95	Tieling ,Liaoning,China
GWAS311	Tiedou96	Tieling ,Liaoning,China
GWAS312	Tiedou97	Tieling ,Liaoning,China
GWAS313	Tiedou98	Tieling ,Liaoning,China
GWAS314	Tiedou99	Tieling ,Liaoning,China
GWAS315	Tiedou100	Tieling ,Liaoning,China
GWAS316	Tiedou101	Tieling ,Liaoning,China
GWAS317	Tiedou102	Tieling ,Liaoning,China
GWAS318	Tiedou103	Tieling ,Liaoning,China
GWAS319	Tiedou104	Tieling ,Liaoning,China
GWAS320	Tiedou105	Tieling ,Liaoning,China
GWAS321	Tiedou106	Tieling ,Liaoning,China
GWAS322	Tiedou107	Tieling ,Liaoning,China
GWAS323	Tiedou108	Tieling ,Liaoning,China
GWAS324	Tiedou109	Tieling ,Liaoning,China
GWAS325	Tiedou110	Tieling ,Liaoning,China
GWAS326	Tiedou111	Tieling ,Liaoning,China
GWAS327	Tiedou112	Tieling ,Liaoning,China
GWAS328	Tiedou113	Tieling ,Liaoning,China
GWAS329	Tiedou114	Tieling ,Liaoning,China
GWAS330	Tiedou115	Tieling ,Liaoning,China
GWAS331	Tiedou116	Tieling ,Liaoning,China
GWAS332	Tiedou117	Tieling ,Liaoning,China
GWAS333	Tiedou118	Tieling ,Liaoning,China
GWAS334	Tiedou119	Tieling ,Liaoning,China
GWAS335	Tiedou120	Tieling ,Liaoning,China
GWAS336	Tiedou121	Tieling ,Liaoning,China
GWAS337	Tie92022-8	Tieling ,Liaoning,China
GWAS338	Liaodou73	Shenyang ,Liaoning,China

## Sheet: Table S5
Table S5 qRT-PCR sequences used in the article
Primer name	primer sequence(5'to3')
GSactin-F	AAAGGCTAATCGGGAGAAAATG
GSactin-R	CTCGTAAATGGGGACGGTATG
Glyma.20G116200-F	AGTACTCTAGAGATGGCAAACAAGT
Glyma.20G116200-R	CGTGCATTGGTGCACCGGTGG
Glyma.13G162800-F	ATGGGAGCAGTGATTCTCCC
Glyma.13G162800-R	TGGTTCTTGTTGGCATAAGT

## Sheet: Table S6
Table S6 Primer sequences used for the KASP marker S20_35808042
PRIMER_NAME	FAM_SEQUENCE	HEX_SEQUENCE	COM_SEQUENCE
Chr20-35828042	gaaggtgaccaagttcatgctAGACCAGAACGAAACCCCTTAC	gaaggtcggagtcaacggattAGACCAGAACGAAACCCCTTAG	TCTTCGAGGACTTGTTTGCCA
